# Supplementary material for: Upregulation of p75NTR by Histone Deacetylase Inhibitors Sensitizes Human Neuroblastoma Cells to Targeted Immunotoxin-Induced Apoptosis
Source: Int J Mol Sci. 2022 Mar 31;23(7):3849. doi: 10.3390/ijms23073849 (PMC8998832; doi:10.3390/ijms23073849)
Supplement: Supplementary file 1 [file ijms-23-03849-s001.zip]

Archive with 1 entries (1 files):
- ijms-1646017-supplementary.pdf
